# Supplementary material for: Chemical Constituents from Cimicifuga dahurica and Their Anti-Proliferative Effects on MCF-7 Breast Cancer Cells
Source: Molecules. 2018 May 4;23(5):1083. doi: 10.3390/molecules23051083 (PMC6102574; doi:10.3390/molecules23051083)
Supplement: Supplementary file 1 [file molecules-23-01083-s001.zip]

Archive with 27 entries (26 files):
- Supplementary Materials_liping/
- Supplementary Materials_liping/Figure S1. 1H spectrum of compound 3.pdf
- Supplementary Materials_liping/Figure S2. 13C spectrum of compound 3.pdf
- Supplementary Materials_liping/Figure S3. DEPT spectrum of compound 3.pdf
- Supplementary Materials_liping/Figure S4. HMBC spectrum of compound 3.pdf
- Supplementary Materials_liping/Figure S5. HSQC spectrum of compound 3.pdf
- Supplementary Materials_liping/Figure S6. COSY spectrum of compound 3.pdf
- Supplementary Materials_liping/Figure S7. 1H spectrum of compound 4.pdf
- Supplementary Materials_liping/Figure S8. 13C spectrum of compound 4.pdf
- Supplementary Materials_liping/Figure S9. DEPT spectrum of compound 4.pdf
- Supplementary Materials_liping/Figure S10. HMBC spectrum of compound 4.pdf
- Supplementary Materials_liping/Figure S11. HSQC spectrum of compound 4.pdf
- Supplementary Materials_liping/Figure S12. ROESY spectrum of compound 4.pdf
- Supplementary Materials_liping/Figure S13. 1H spectrum of compound 6.pdf
- Supplementary Materials_liping/Figure S14. 13C spectrum of compound 6.pdf
- Supplementary Materials_liping/Figure S15. DEPT spectrum of compound 6.pdf
- Supplementary Materials_liping/Figure S16. HMBC spectrum of compound 6.pdf
- Supplementary Materials_liping/Figure S17. HSQC spectrum of compound 6.pdf
- Supplementary Materials_liping/Figure S18. COSY spectrum of compound 6.pdf
- Supplementary Materials_liping/Figure S19. ROESY spectrum of compound 6.pdf
- Supplementary Materials_liping/Figure S20. 1H spectrum of compound 7.pdf
- Supplementary Materials_liping/Figure S21. 13C spectrum of compound 7.pdf
- Supplementary Materials_liping/Figure S22. DEPT spectrum of compound 7.pdf
- Supplementary Materials_liping/Figure S23. HMBC spectrum of compound 7.pdf
- Supplementary Materials_liping/Figure S24. HSQC spectrum of compound 7.pdf
- Supplementary Materials_liping/Figure S25. COSY spectrum of compound 7.pdf
- Supplementary Materials_liping/Figure S26. ROESY spectrum of compound 7.pdf
